# Supplementary material for: Evidence-Based Approaches to Anticoagulation in Reconstructive Microsurgery—A Systematic Literature Review
Source: Life (Basel). 2024 Jan 3;14(1):82. doi: 10.3390/life14010082 (PMC10817551; doi:10.3390/life14010082)
Supplement: Supplementary file 1 [file life-14-00082-s001.zip]

Archive with 3 entries (2 files):
- life-2763222-supplementary/
- life-2763222-supplementary/Table S1 Clinical Studies .pdf
- life-2763222-supplementary/Table S2 Animal Studies.pdf
